# Supplementary material for: Disparities in Healthcare and HBV Vaccination by Smoking Status: Findings from the National Health and Nutrition Examination Survey (NHANES) 2017–2018
Source: Healthcare (Basel). 2023 Dec 23;12(1):41. doi: 10.3390/healthcare12010041 (PMC10779267; doi:10.3390/healthcare12010041)
Supplement: Supplementary file 1 [file healthcare-12-00041-s001.zip]

Archive with 1 entries (1 files):
- healthcare-2725400-supplementary.pdf
